# Supplementary material for: Zinc Finger 521 Modulates the Nrf2-Notch Signaling Pathway in Human Ovarian Carcinoma
Source: Int J Mol Sci. 2023 Sep 29;24(19):14755. doi: 10.3390/ijms241914755 (PMC10572470; doi:10.3390/ijms241914755)
Supplement: Supplementary file 1 [file ijms-24-14755-s001.zip]

Archive with 1 entries (1 files):
- ijms-2609596-supplementary.pdf
